# Supplementary material for: Gastrointestinal Conditions Affect Chronic Pain and Quality of Life in Women
Source: Int J Environ Res Public Health. 2024 Oct 29;21(11):1435. doi: 10.3390/ijerph21111435 (PMC11593551; doi:10.3390/ijerph21111435)
Supplement: Supplementary file 1 [file ijerph-21-01435-s001.zip]

Archive with 1 entries (1 files):
- ijerph-3240439-supplementary.pdf
